# Supplementary material for: Morphology and Chemical Composition of Magnetic Particles Separated from Coal Fly Ash
Source: Materials (Basel). 2022 Jan 11;15(2):528. doi: 10.3390/ma15020528 (PMC8779241; doi:10.3390/ma15020528)
Supplement: Supplementary file 1 [file materials-15-00528-s001.zip]

Archive with 1 entries (1 files):
- materials-1480843-supplementary.pdf
